# Supplementary material for: Epidemiological variations and trends in glaucoma burden in the Belt and Road countries
Source: BMC Ophthalmol. 2024 Apr 25;24:195. doi: 10.1186/s12886-024-03464-z (PMC11046886; doi:10.1186/s12886-024-03464-z)
Supplement: Supplementary file 2 — Supplementary Material 2. [file 12886_2024_3464_MOESM2_ESM.xlsx]

## Sheet: Table_S1 Age standard rates in
		1990(/100,000)			2019(/100,000)
Gobal/Regions/Countries	Prevalence	YLDs		Prevalence	YLDs
Global	111.917	12.7793		9.51541	94.6843
SDI Regions
Low SDI	227.95	27.421		21.371	188.965
Low-middle SDI	167.513	18.134		11.8845	122.337
Middle SDI	148.969	17.3412		11.2662	114.33
High-middle SDI	99.2134	11.6737		8.22057	81.4306
High SDI	55.1625	6.19525		5.20679	50.0243
East Asia
China	88.5186	10.1307		5.98632	71.1402
Central Asia
Armenia	127.121	14.9743		10.3167	96.9519
Azerbaijan	130.531	15.7309		11.6741	105.159
Georgia	112.655	12.8634		10.7691	100.111
Kazakhstan	122.297	14.2136		10.2227	96.6197
Kyrgyzstan	141.557	17.2075		14.0305	122.483
Mongolia	188.051	24.5355		15.8069	132.735
Tajikistan	148.273	18.5441		14.7009	124.279
Turkmenistan	98.3915	11.8331		8.36855	74.6393
Uzbekistan	137.114	16.7107		12.1517	108.261
South Asia
Bangladesh	134.441	15.3918		9.01074	86.5927
Bhutan	112.309	12.2264		6.24807	68.8306
India	179.034	19.0099		12.2263	129.029
Nepal	117.161	13.7886		7.72429	81.6296
Pakistan	128.151	10.8999		10.9278	121.822
Southeast Asia
Cambodia	122.13	15.0112		9.2067	82.2763
Indonesia	135.628	17.623		13.4925	107.654
Lao	96.9771	9.48881		7.36279	83.1977
Malaysia	83.8528	7.32077		6.02313	65.1178
Maldives	131.156	14.2929		7.69362	87.3669
Burma	119.606	15.0862		11.2952	93.5797
Philippines	113.276	12.2373		9.95766	96.5855
Sri Lanka	101.97	9.8526		6.35234	78.2077
Thailand	91.1199	8.33551		4.56711	66.7364
Viet Nam	106.994	11.6076		6.91864	76.9084
High-income Asia pacific
Brunei Darussalam	70.5519	7.89191		6.78151	62.9734
Singapore	82.976	9.18722		7.47661	71.1105
North Africa and Middle East
Afghanistan	277.881	36.4167		35.1937	268.957
Bahrain	272.164	33.4174		19.5147	181.871
Egypt	302.064	37.5616		23.5354	212.032
Iran	494.188	65.4911		35.5684	291.644
Iraq	304.686	37.9825		23.6938	206.898
Jordan	268.91	34.0791		18.5063	167.113
Kuwait	227.84	27.1122		18.1073	169.31
Lebanon	238.714	27.6538		16.7335	168.356
Oman	216.897	28.0025		21.8639	221.153
Palestine	202.111	25.4207		15.9722	139.447
Qatar	363.19	47.7041		32.576	265.774
Saudi Arabia	371.153	45.7366		30.69	269.144
Syrian Arab Republic	324.834	42.0611		25.1749	217.874
Turkey	195.462	25.2005		14.2069	130.526
United Arab Emirates	281.193	34.9662		22.4647	198.734
Yemen	221.989	31.1672		23.7537	193.196
Central Europe
Albania	53.8289	5.87408		4.10218	42.3557
Bosnia and Herzegovina	53.139	5.73332		3.9058	41.29
Bulgaria	36.0311	3.56089		2.9477	32.9002
Croatia	42.9537	4.1174		3.2416	36.9695
Czechia	43.0788	4.14619		3.13321	36.2552
Hungary	59.5584	6.52534		4.48569	45.8295
Montenegro	43.3729	4.24346		3.53725	38.6491
North Macedonia	50.6482	5.34482		3.86657	40.9599
Poland	43.9754	4.25442		3.37618	37.6686
Romania	50.5204	5.32502		3.86106	40.5706
Serbia	49.0253	5.11627		3.73984	40.0984
Slovakia	46.0209	4.61141		3.41274	37.8352
Slovenia	41.9992	3.97409		3.05281	35.6026
Eastern Europe
Belarus	64.1425	6.65954		4.80998	51.654
Estonia	40.2829	4.04399		2.9129	32.5693
Latvia	61.5134	6.25572		4.68215	50.6857
Lithuania	61.6056	6.28196		4.73446	51.0583
Republic of Moldova	71.4852	7.66135		5.70942	61.0696
Russian Federation	87.0773	9.40972		6.8174	70.4378
Ukraine	62.4054	6.3537		5.28989	55.1249
Western Europe
Cyprus	68.2116	8.40092		5.72452	50.791
Greece	62.1931	7.8488		6.00253	50.4273
Israel	68.6495	8.60613		6.30178	54.1075
