# Supplementary material for: Epidemiological variations and trends in glaucoma burden in the Belt and Road countries
Source: BMC Ophthalmol. 2024 Apr 25;24:195. doi: 10.1186/s12886-024-03464-z (PMC11046886; doi:10.1186/s12886-024-03464-z)
Supplement: Supplementary file 3 — Supplementary Material 3. [file 12886_2024_3464_MOESM3_ESM.xlsx]

## Sheet: Sheet1
	Prevalence 1990-2019			Prevalence 2010-2019			YLDs 1990-2019			YLDs 2010-2019
Countries	AAPC 95%CI	P value		AAPC 95%CI	P value		AAPC 95%CI	P value		AAPC 95%CI	P value
Global	-0.55(-0.61,-0.50)	<0.001		-0.06(-0.21,0.08)	0.328767		-1.00(-1.04,-0.95)	<0.001		-0.70(-0.86,-0.54)	<0.001
SDI Regions
Low SDI	-0.72(-0.78,-0.65)	<0.001		-0.87(-0.97,-0.78)	<0.001		-0.95(-1.01,-0.88)	<0.001		-1.21(-1.36,-1.06)	<0.001
Low-middle SDI	-1.17(-1.25,-1.09)	<0.001		-0.89(-0.94,-0.84)	<0.001		-1.58(-1.67,-1.49)	<0.001		-1.68(-1.82,-1.53)	<0.001
Middle SDI	-0.80(-0.88,-0.73)	<0.001		-0.28(-0.49,-0.06)	0.018527		-1.36(-1.42,-1.30)	<0.001		-1.07(-1.31,-0.84)	<0.001
High-middle SDI	-0.59(-0.67,-0.51)	<0.001		0.00(-0.26,0.25)	0.966264		-1.12(-1.20,-1.04)	<0.001		-0.71(-0.95,-0.46)	<0.001
High SDI	-0.36(-0.45,-0.27)	<0.001		0.44(0.34,0.54)	<0.001		-0.61(-0.70,-0.51)	<0.001		0.17(0.07,0.27)	0.004456
East Asia
China	-0.30(-0.59,0.00)	0.049394		1.31(0.45,2.19)	0.007972		-1.18(-1.52,-0.83)	<0.001		-0.04(-1.05,0.99)	0.938986
Central Asia
Armenia	-1.02(-1.06,-0.98)	<0.001		-0.71(-0.76,-0.67)	<0.001		-1.40(-1.44,-1.35)	<0.001		-1.09(-1.16,-1.01)	<0.001
Azerbaijan	-0.83(-0.93,-0.73)	<0.001		-0.93(-0.98,-0.88)	<0.001		-1.14(-1.28,-1.01)	<0.001		-1.34(-1.42,-1.27)	<0.001
Georgia	-0.36(-0.39,-0.33)	<0.001		-0.66(-0.77,-0.54)	<0.001		-0.54(-0.59,-0.49)	<0.001		-1.02(-1.19,-0.85)	<0.001
Kazakhstan	-0.94(-1.03,-0.85)	<0.001		-1.19(-1.28,-1.11)	<0.001		-1.32(-1.46,-1.19)	<0.001		-1.75(-1.92,-1.58)	<0.001
Kyrgyzstan	-0.48(-0.54,-0.43)	<0.001		-0.88(-0.95,-0.80)	<0.001		-0.71(-0.79,-0.63)	<0.001		-1.21(-1.30,-1.11)	<0.001
Mongolia	-1.23(-1.31,-1.15)	<0.001		-1.11(-1.25,-0.97)	<0.001		-1.58(-1.69,-1.47)	<0.001		-1.49(-1.66,-1.33)	<0.001
Tajikistan	-0.60(-0.66,-0.55)	<0.001		-0.93(-0.98,-0.88)	<0.001		-0.79(-0.87,-0.72)	<0.001		-1.27(-1.34,-1.21)	<0.001
Turkmenistan	-1.02(-1.06,-0.98)	<0.001		-1.08(-1.14,-1.01)	<0.001		-1.28(-1.33,-1.23)	<0.001		-1.25(-1.30,-1.21)	<0.001
Uzbekistan	-0.84(-0.86,-0.82)	<0.001		-0.86(-0.96,-0.77)	<0.001		-1.14(-1.17,-1.10)	<0.001		-1.20(-1.33,-1.07)	<0.001
South Asia
Bangladesh	-1.53(-1.59,-1.47)	<0.001		-1.65(-1.86,-1.44)	<0.001		-1.82(-1.88,-1.75)	<0.001		-1.93(-2.05,-1.80)	<0.001
Bhutan	-1.86(-2.10,-1.61)	<0.001		-0.73(-0.76,-0.69)	<0.001		-2.51(-2.77,-2.25)	<0.001		-1.37(-1.40,-1.33)	<0.001
India	-1.34(-1.48,-1.20)	<0.001		-0.68(-0.75,-0.61)	<0.001		-1.75(-1.89,-1.60)	<0.001		-1.93(-2.19,-1.68)	<0.001
Nepal	-1.15(-1.20,-1.09)	<0.001		-1.28(-1.50,-1.05)	<0.001		-1.65(-1.78,-1.52)	<0.001		-2.01(-2.40,-1.62)	<0.001
Pakistan	-0.16(-0.26,-0.06)	0.002735		-1.14(-1.36,-0.91)	<0.001		0.04(-0.06,0.14)	0.435123		-0.53(-0.66,-0.41)	<0.001
Southeast Asia
Cambodia	-1.16(-1.32,-1.00)	<0.001		-0.35(-0.68,-0.03)	0.03762		-1.53(-1.69,-1.37)	<0.001		-0.64(-0.95,-0.33)	0.001449
Indonesia	-0.78(-0.85,-0.70)	<0.001		-0.30(-0.55,-0.05)	0.024433		-0.94(-1.01,-0.87)	<0.001		-0.45(-0.61,-0.28)	<0.001
Lao	-0.53(-0.61,-0.44)	<0.001		-0.90(-1.01,-0.80)	<0.001		-0.87(-1.01,-0.72)	<0.001		-1.66(-1.72,-1.59)	<0.001
Malaysia	-0.88(-0.99,-0.77)	<0.001		-1.18(-1.33,-1.03)	<0.001		-0.37(-0.60,-0.13)	0.003566		-1.72(-1.95,-1.50)	<0.001
Maldives	-1.46(-1.59,-1.34)	<0.001		-0.97(-1.06,-0.87)	<0.001		-2.19(-2.33,-2.05)	<0.001		-1.73(-1.89,-1.56)	<0.001
Burma	-1.16(-1.48,-0.84)	<0.001		-3.04(-3.90,-2.17)	<0.001		-1.37(-1.75,-0.98)	<0.001		-3.45(-4.73,-2.15)	<0.001
Philippines	-0.45(-0.50,-0.41)	<0.001		-0.73(-0.78,-0.67)	<0.001		-0.57(-0.62,-0.52)	<0.001		-0.99(-1.07,-0.91)	<0.001
Sri Lanka	-0.77(-0.87,-0.68)	<0.001		-1.25(-1.60,-0.90)	<0.001		-1.41(-1.51,-1.32)	<0.001		-1.86(-2.13,-1.60)	<0.001
Thailand	-1.15(-1.23,-1.06)	<0.001		-0.64(-0.75,-0.52)	<0.001		-2.26(-2.45,-2.07)	<0.001		-1.30(-1.52,-1.09)	<0.001
Viet Nam	-1.44(-1.57,-1.31)	<0.001		-1.39(-1.46,-1.32)	<0.001		-1.98(-2.11,-1.84)	<0.001		-2.10(-2.36,-1.84)	<0.001
High-income Asia pacific
Brunei Darussalam	-0.36(-0.37,-0.34)	<0.001		-0.35(-0.43,-0.26)	<0.001		-0.46(-0.49,-0.44)	0		-0.48(-0.61,-0.35)	<0.001
Singapore	-0.56(-0.59,-0.52)	<0.001		-0.20(-0.30,-0.09)	0.002381		-0.76(-0.80,-0.71)	0		-0.34(-0.49,-0.20)	0.000616
North Africa and Middle East
Afghanistan	0.01(-0.10,0.13)	0.824336		-0.82(-0.85,-0.80)	<0.001		0.02(-0.11,0.16)	0.725877		-0.94(-0.98,-0.90)	<0.001
Bahrain	-1.47(-1.55,-1.40)	<0.001		-0.82(-0.91,-0.74)	<0.001		-1.96(-2.05,-1.86)	<0.001		-1.12(-1.23,-1.02)	<0.001
Egypt	-1.12(-1.15,-1.09)	<0.001		-1.33(-1.52,-1.13)	<0.001		-1.48(-1.52,-1.43)	<0.001		-1.75(-2.01,-1.48)	<0.001
Iran	-1.76(-1.88,-1.63)	<0.001		-2.01(-2.40,-1.61)	<0.001		-2.07(-2.22,-1.92)	<0.001		-2.22(-2.56,-1.87)	<0.001
Iraq	-1.44(-1.51,-1.36)	<0.001		-1.56(-1.60,-1.52)	<0.001		-1.76(-1.86,-1.66)	<0.001		-1.99(-2.03,-1.96)	<0.001
Jordan	-1.76(-1.82,-1.70)	<0.001		-1.16(-1.26,-1.07)	<0.001		-2.28(-2.36,-2.19)	<0.001		-1.51(-1.64,-1.39)	<0.001
Kuwait	-1.13(-1.17,-1.08)	<0.001		-1.04(-1.12,-0.97)	<0.001		-1.51(-1.57,-1.46)	<0.001		-1.40(-1.50,-1.29)	<0.001
Lebanon	-1.07(-1.15,-0.98)	<0.001		-1.83(-2.07,-1.59)	<0.001		-1.56(-1.68,-1.45)	<0.001		-2.67(-3.07,-2.27)	<0.001
Oman	-0.13(-0.29,0.03)	0.111868		-0.58(-0.65,-0.52)	<0.001		-0.90(-0.97,-0.84)	<0.001		-0.92(-1.06,-0.77)	<0.001
Palestine	-1.85(-2.13,-1.56)	<0.001		-0.22(-1.64,1.22)	0.730844		-2.00(-2.20,-1.79)	<0.001		-1.00(-2.09,0.10)	0.068753
Qatar	-1.12(-1.34,-0.91)	<0.001		-1.24(-1.32,-1.17)	<0.001		-1.37(-1.62,-1.13)	<0.001		-1.45(-1.55,-1.35)	<0.001
Saudi Arabia	-0.70(-0.96,-0.44)	<0.001		-1.70(-1.86,-1.53)	<0.001		-0.85(-1.18,-0.51)	<0.001		-2.18(-2.39,-1.96)	<0.001
Syrian Arab Republic	-1.45(-1.54,-1.37)	<0.001		-0.70(-0.75,-0.65)	<0.001		-1.86(-1.96,-1.77)	<0.001		-1.06(-1.10,-1.01)	<0.001
Turkey	-1.47(-1.59,-1.35)	<0.001		-1.29(-1.33,-1.26)	<0.001		-2.12(-2.25,-1.99)	<0.001		-1.70(-1.76,-1.64)	<0.001
United Arab Emirates	-1.10(-1.20,-1.01)	<0.001		-0.88(-1.01,-0.74)	<0.001		-1.41(-1.53,-1.29)	<0.001		-1.13(-1.30,-0.95)	<0.001
Yemen	-0.60(-0.72,-0.48)	<0.001		-0.61(-0.75,-0.48)	<0.001		-1.08(-1.17,-0.99)	<0.001		-0.78(-0.92,-0.65)	<0.001
Central Europe
Albania	-0.88(-0.92,-0.84)	<0.001		-0.51(-0.53,-0.49)	<0.001		-1.30(-1.34,-1.25)	<0.001		-0.84(-0.87,-0.80)	<0.001
Bosnia and Herzegovina	-1.11(-1.23,-0.99)	<0.001		-0.34(-0.36,-0.32)	<0.001		-1.64(-1.80,-1.48)	<0.001		-0.76(-0.80,-0.72)	<0.001
Bulgaria	-0.18(-0.28,-0.08)	0.001004		-0.56(-0.62,-0.51)	<0.001		-0.49(-0.61,-0.36)	<0.001		-1.07(-1.14,-1.00)	<0.001
Croatia	-0.60(-0.64,-0.57)	<0.001		-0.27(-0.32,-0.22)	<0.001		-0.95(-0.99,-0.91)	<0.001		-0.60(-0.71,-0.48)	<0.001
Czechia	-0.56(-0.62,-0.50)	<0.001		-0.15(-0.16,-0.14)	<0.001		-0.89(-0.97,-0.81)	<0.001		-0.43(-0.47,-0.40)	<0.001
Hungary	-0.96(-1.03,-0.89)	<0.001		-0.41(-0.45,-0.36)	<0.001		-1.34(-1.43,-1.25)	<0.001		-0.75(-0.84,-0.66)	<0.001
Montenegro	-0.51(-0.58,-0.44)	<0.001		-0.43(-0.44,-0.41)	<0.001		-0.78(-0.89,-0.67)	<0.001		-0.81(-0.84,-0.78)	<0.001
Macedonia	-0.84(-0.89,-0.78)	<0.001		-0.33(-0.35,-0.31)	<0.001		-1.24(-1.30,-1.18)	<0.001		-0.63(-0.65,-0.61)	<0.001
Poland	-0.62(-0.67,-0.56)	<0.001		-0.15(-0.17,-0.12)	<0.001		-0.90(-0.97,-0.82)	<0.001		-0.30(-0.33,-0.28)	<0.001
Romania	-0.81(-0.84,-0.78)	<0.001		-0.50(-0.53,-0.48)	<0.001		-1.17(-1.19,-1.14)	<0.001		-0.92(-0.96,-0.87)	<0.001
Serbia	-0.80(-0.85,-0.75)	<0.001		-0.52(-0.62,-0.42)	<0.001		-1.22(-1.28,-1.15)	<0.001		-0.89(-1.02,-0.76)	<0.001
Slovakia	-0.69(-0.72,-0.65)	<0.001		-0.33(-0.39,-0.28)	<0.001		-1.03(-1.06,-0.99)	<0.001		-0.69(-0.74,-0.64)	<0.001
Slovenia	-0.63(-0.69,-0.58)	<0.001		-0.13(-0.19,-0.06)	0.002062		-1.01(-1.08,-0.94)	<0.001		-0.37(-0.46,-0.29)	<0.001
Eastern Europe
Belarus	-0.82(-0.87,-0.76)	<0.001		-0.88(-1.03,-0.72)	<0.001		-1.25(-1.34,-1.17)	<0.001		-1.37(-1.57,-1.17)	<0.001
Estonia	-0.86(-0.91,-0.81)	<0.001		-0.43(-0.54,-0.32)	<0.001		-1.36(-1.43,-1.28)	<0.001		-0.73(-0.89,-0.56)	<0.001
Latvia	-0.75(-0.78,-0.71)	<0.001		-0.56(-0.62,-0.50)	<0.001		-1.15(-1.20,-1.09)	<0.001		-0.86(-0.89,-0.82)	<0.001
Lithuania	-0.69(-0.72,-0.67)	<0.001		-0.53(-0.60,-0.45)	<0.001		-1.06(-1.10,-1.02)	<0.001		-0.80(-0.85,-0.75)	<0.001
Moldova	-0.56(-0.62,-0.50)	<0.001		-0.87(-0.97,-0.77)	<0.001		-1.13(-1.20,-1.05)	<0.001		-1.42(-1.53,-1.30)	<0.001
Russian Federation	-0.86(-0.95,-0.78)	<0.001		-0.78(-0.85,-0.70)	<0.001		-1.32(-1.44,-1.20)	<0.001		-1.22(-1.29,-1.15)	<0.001
Ukraine	-0.53(-0.57,-0.48)	<0.001		-0.31(-0.36,-0.25)	<0.001		-0.79(-0.87,-0.71)	<0.001		-0.45(-0.51,-0.38)	<0.001
Western Europe
Cyprus	-1.09(-1.18,-1.00)	<0.001		-0.25(-0.29,-0.21)	<0.001		-1.41(-1.53,-1.28)	<0.001		-0.27(-0.31,-0.24)	<0.001
Greece	-0.73(-0.79,-0.66)	<0.001		-0.21(-0.23,-0.19)	<0.001		-0.91(-1.00,-0.82)	<0.001		-0.25(-0.30,-0.20)	<0.001
Israel	-0.81(-0.89,-0.74)	<0.001		-0.39(-0.43,-0.35)	<0.001		-1.05(-1.16,-0.95)	<0.001		-0.43(-0.49,-0.38)	<0.001
