# Supplementary material for: Epidemiological variations and trends in glaucoma burden in the Belt and Road countries
Source: BMC Ophthalmol. 2024 Apr 25;24:195. doi: 10.1186/s12886-024-03464-z (PMC11046886; doi:10.1186/s12886-024-03464-z)
Supplement: Supplementary file 5 — Supplementary Material 5. [file 12886_2024_3464_MOESM5_ESM.xlsx]

## Sheet: Sheet1
	45-49 yrs			50-54 yrs			55-59 yrs			60-64 yrs			65-69 yrs			70-74 yrs			75-79 yrs			80-84 yrs			≥85 yrs
Countries	AAPC 95%CI	P value		AAPC 95%CI	P value		AAPC 95%CI	P value		AAPC 95%CI	P value		AAPC 95%CI	P value		AAPC 95%CI	P value		AAPC 95%CI	P value		AAPC 95%CI	P value		AAPC 95%CI	P value
Global	-1.06(-1.14,-0.98)	<0.001		-1.08(-1.13,-1.03)	<0.001		-1.15(-1.25,-1.06)	<0.001		-1.19(-1.28,-1.10)	<0.001		-1.08(-1.14,-1.01)	<0.001		-1.00(-1.06,-0.93)	<0.001		-0.96(-0.99,-0.93)	<0.001		-0.90(-0.97,-0.84)	<0.001		-0.86(-0.90,-0.81)	<0.001
SDI Regions
Low SDI	-0.72(-0.88,-0.56)	<0.001		-0.73(-0.83,-0.62)	<0.001		-0.78(-0.85,-0.70)	<0.001		-0.89(-0.97,-0.82)	<0.001		-1.00(-1.07,-0.93)	<0.001		-1.03(-1.08,-0.98)	<0.001		-1.02(-1.09,-0.96)	<0.001		-0.94(-1.02,-0.86)	<0.001		-0.84(-0.93,-0.76)	<0.001
Low-middle SDI	-1.93(-2.16,-1.70)	<0.001		-1.73(-1.90,-1.57)	<0.001		-1.59(-1.69,-1.50)	<0.001		-1.60(-1.66,-1.54)	<0.001		-1.62(-1.69,-1.55)	<0.001		-1.66(-1.74,-1.57)	<0.001		-1.69(-1.81,-1.57)	<0.001		-1.60(-1.74,-1.45)	<0.001		-1.35(-1.47,-1.22)	<0.001
Middle SDI	-1.11(-1.22,-1.00)	<0.001		-1.19(-1.26,-1.12)	<0.001		-1.28(-1.39,-1.16)	<0.001		-1.45(-1.55,-1.36)	<0.001		-1.43(-1.50,-1.37)	<0.001		-1.39(-1.47,-1.31)	<0.001		-1.35(-1.43,-1.26)	<0.001		-1.27(-1.35,-1.18)	<0.001		-1.31(-1.39,-1.24)	<0.001
High-middle SDI	-1.10(-1.19,-1.02)	<0.001		-1.09(-1.17,-1.01)	<0.001		-1.20(-1.35,-1.04)	<0.001		-1.19(-1.31,-1.06)	<0.001		-1.02(-1.13,-0.92)	<0.001		-0.95(-1.07,-0.83)	<0.001		-1.07(-1.16,-0.98)	<0.001		-1.21(-1.29,-1.14)	<0.001		-1.14(-1.22,-1.06)	<0.001
High SDI	-0.72(-0.90,-0.54)	<0.001		-0.88(-1.05,-0.71)	<0.001		-0.99(-1.11,-0.86)	<0.001		-0.87(-0.97,-0.78)	<0.001		-0.70(-0.76,-0.64)	<0.001		-0.55(-0.63,-0.48)	<0.001		-0.49(-0.60,-0.38)	<0.001		-0.52(-0.63,-0.41)	<0.001		-0.40(-0.48,-0.31)	<0.001
East Asia
China	-0.48(-0.67,-0.28)	<0.001		-0.34(-0.63,-0.06)	0.018847		-0.63(-0.97,-0.28)	0.000913		-0.91(-1.26,-0.56)	<0.001		-1.00(-1.35,-0.64)	<0.001		-1.01(-1.39,-0.64)	<0.001		-1.16(-1.54,-0.77)	<0.001		-1.35(-1.70,-0.99)	<0.001		-1.59(-1.90,-1.28)	<0.001
Central Asia
Armenia	-1.14(-1.22,-1.06)	<0.001		-1.48(-1.56,-1.40)	<0.001		-1.59(-1.64,-1.54)	<0.001		-1.63(-1.69,-1.57)	<0.001		-1.53(-1.60,-1.45)	<0.001		-1.38(-1.45,-1.31)	<0.001		-1.31(-1.34,-1.28)	<0.001		-1.31(-1.35,-1.26)	<0.001		-1.40(-1.48,-1.31)	<0.001
Azerbaijan	-1.14(-1.30,-0.98)	<0.001		-1.30(-1.48,-1.11)	<0.001		-1.42(-1.59,-1.26)	<0.001		-1.42(-1.57,-1.27)	<0.001		-1.33(-1.49,-1.16)	<0.001		-1.18(-1.37,-1.00)	<0.001		-1.11(-1.27,-0.95)	<0.001		-1.07(-1.19,-0.96)	<0.001		-1.25(-1.41,-1.10)	<0.001
Georgia	-0.29(-0.35,-0.22)	<0.001		-0.53(-0.59,-0.46)	<0.001		-0.63(-0.68,-0.57)	<0.001		-0.67(-0.71,-0.62)	<0.001		-0.64(-0.70,-0.59)	<0.001		-0.50(-0.58,-0.43)	<0.001		-0.47(-0.54,-0.39)	<0.001		-0.49(-0.54,-0.43)	<0.001		-0.36(-0.42,-0.30)	<0.001
Kazakhstan	-1.08(-1.22,-0.93)	<0.001		-1.28(-1.41,-1.15)	<0.001		-1.48(-1.61,-1.35)	<0.001		-1.50(-1.65,-1.35)	<0.001		-1.39(-1.55,-1.22)	<0.001		-1.30(-1.45,-1.14)	<0.001		-1.29(-1.42,-1.15)	<0.001		-1.29(-1.40,-1.17)	<0.001		-1.35(-1.47,-1.22)	<0.001
Kyrgyzstan	-0.70(-0.77,-0.63)	<0.001		-0.72(-0.81,-0.63)	<0.001		-0.72(-0.81,-0.63)	<0.001		-0.74(-0.83,-0.65)	<0.001		-0.74(-0.83,-0.66)	<0.001		-0.73(-0.81,-0.65)	<0.001		-0.75(-0.82,-0.68)	<0.001		-0.76(-0.83,-0.68)	<0.001		-0.76(-0.90,-0.62)	<0.001
Mongolia	-1.31(-1.40,-1.22)	<0.001		-1.63(-1.76,-1.50)	<0.001		-1.78(-1.95,-1.61)	<0.001		-1.83(-1.96,-1.70)	<0.001		-1.78(-1.87,-1.68)	<0.001		-1.68(-1.81,-1.55)	<0.001		-1.49(-1.63,-1.36)	<0.001		-1.43(-1.54,-1.31)	<0.001		-1.46(-1.53,-1.38)	<0.001
Tajikistan	-0.66(-0.71,-0.61)	<0.001		-0.86(-0.96,-0.75)	<0.001		-0.93(-1.04,-0.83)	<0.001		-0.96(-1.06,-0.85)	<0.001		-0.84(-0.96,-0.73)	<0.001		-0.66(-0.78,-0.54)	<0.001		-0.63(-0.72,-0.54)	<0.001		-0.69(-0.76,-0.63)	<0.001		-1.07(-1.13,-1.00)	<0.001
Turkmenistan	-1.29(-1.41,-1.18)	<0.001		-1.39(-1.47,-1.30)	<0.001		-1.44(-1.50,-1.37)	<0.001		-1.42(-1.49,-1.35)	<0.001		-1.31(-1.38,-1.24)	<0.001		-1.19(-1.26,-1.12)	<0.001		-1.16(-1.21,-1.10)	<0.001		-1.19(-1.24,-1.13)	<0.001		-1.36(-1.43,-1.30)	<0.001
Uzbekistan	-0.94(-1.02,-0.86)	<0.001		-1.23(-1.30,-1.15)	<0.001		-1.35(-1.43,-1.27)	<0.001		-1.34(-1.41,-1.26)	<0.001		-1.22(-1.31,-1.12)	<0.001		-1.07(-1.17,-0.97)	<0.001		-1.08(-1.15,-1.00)	<0.001		-1.17(-1.21,-1.14)	<0.001		-1.21(-1.33,-1.10)	<0.001
South Asia
Bangladesh	-2.21(-2.39,-2.02)	<0.001		-2.18(-2.31,-2.06)	<0.001		-1.99(-2.07,-1.91)	<0.001		-1.87(-1.94,-1.80)	<0.001		-1.83(-1.89,-1.76)	<0.001		-1.82(-1.88,-1.75)	<0.001		-1.85(-1.91,-1.78)	<0.001		-1.82(-1.90,-1.75)	<0.001		-1.70(-1.80,-1.60)	<0.001
Bhutan	-2.94(-3.06,-2.82)	<0.001		-2.81(-3.02,-2.61)	<0.001		-2.90(-3.18,-2.62)	<0.001		-2.83(-3.13,-2.53)	<0.001		-2.72(-3.04,-2.41)	<0.001		-2.65(-2.97,-2.33)	<0.001		-2.61(-2.90,-2.32)	<0.001		-2.43(-2.67,-2.19)	<0.001		-2.06(-2.23,-1.89)	<0.001
India	-2.56(-2.95,-2.16)	<0.001		-2.14(-2.41,-1.87)	<0.001		-1.89(-2.07,-1.71)	<0.001		-1.80(-1.94,-1.66)	<0.001		-1.72(-1.84,-1.59)	<0.001		-1.63(-1.76,-1.49)	<0.001		-1.64(-1.79,-1.50)	<0.001		-1.70(-1.86,-1.55)	<0.001		-1.76(-1.92,-1.61)	<0.001
Nepal	-1.71(-1.87,-1.55)	<0.001		-1.66(-1.84,-1.47)	<0.001		-1.86(-2.01,-1.71)	<0.001		-1.63(-1.70,-1.57)	<0.001		-1.50(-1.56,-1.45)	<0.001		-1.57(-1.64,-1.49)	<0.001		-1.82(-2.01,-1.62)	<0.001		-1.73(-1.96,-1.49)	<0.001		-1.52(-1.67,-1.37)	<0.001
Pakistan	-0.20(-0.40,0.00)	0.05252		-0.03(-0.17,0.11)	0.622743		-0.02(-0.13,0.09)	0.741724		-0.01(-0.12,0.10)	0.84819		0.02(-0.08,0.13)	0.667625		0.09(-0.02,0.20)	0.093503		0.16(0.05,0.28)	0.006648		0.12(0.01,0.23)	0.034799		-0.08(-0.17,0.01)	0.068198
Southeast Asia
Cambodia	-1.86(-1.95,-1.77)	<0.001		-1.92(-2.06,-1.77)	<0.001		-1.87(-2.01,-1.73)	<0.001		-1.86(-2.02,-1.71)	<0.001		-1.83(-2.05,-1.62)	<0.001		-1.64(-1.85,-1.42)	<0.001		-1.48(-1.66,-1.30)	<0.001		-1.36(-1.51,-1.22)	<0.001		-1.15(-1.24,-1.05)	<0.001
Indonesia	-0.77(-0.84,-0.70)	<0.001		-0.97(-1.03,-0.90)	<0.001		-1.04(-1.10,-0.98)	<0.001		-1.04(-1.11,-0.96)	<0.001		-1.00(-1.09,-0.90)	<0.001		-0.95(-1.03,-0.86)	<0.001		-0.93(-1.01,-0.85)	<0.001		-0.92(-0.99,-0.86)	<0.001		-0.89(-0.94,-0.84)	<0.001
Lao	-1.06(-1.21,-0.91)	<0.001		-0.87(-0.99,-0.75)	<0.001		-1.01(-1.15,-0.86)	<0.001		-0.97(-1.12,-0.83)	<0.001		-0.92(-1.06,-0.78)	<0.001		-0.90(-1.04,-0.76)	<0.001		-0.85(-1.00,-0.70)	<0.001		-0.84(-0.99,-0.69)	<0.001		-0.77(-0.93,-0.61)	<0.001
Malaysia	-0.61(-0.81,-0.42)	<0.001		-0.65(-0.80,-0.51)	<0.001		-0.65(-0.77,-0.53)	<0.001		-0.68(-0.83,-0.53)	<0.001		-0.46(-0.65,-0.27)	<0.001		-0.32(-0.56,-0.08)	0.01034		-0.26(-0.54,0.02)	0.06507		-0.22(-0.53,0.09)	0.163631		-0.34(-0.60,-0.08)	0.013309
Maldives	-2.58(-2.64,-2.52)	<0.001		-2.33(-2.43,-2.22)	<0.001		-2.38(-2.47,-2.30)	<0.001		-2.43(-2.56,-2.30)	<0.001		-2.45(-2.62,-2.27)	<0.001		-2.32(-2.50,-2.15)	<0.001		-2.19(-2.35,-2.03)	<0.001		-2.07(-2.19,-1.95)	<0.001		-1.93(-2.03,-1.83)	<0.001
Burma	-1.12(-1.36,-0.89)	<0.001		-1.31(-1.59,-1.02)	<0.001		-1.37(-1.70,-1.04)	<0.001		-1.38(-1.72,-1.03)	<0.001		-1.38(-1.75,-1.01)	<0.001		-1.41(-1.82,-1.00)	<0.001		-1.42(-1.86,-0.99)	<0.001		-1.38(-1.78,-0.97)	<0.001		-1.27(-1.62,-0.91)	<0.001
Philippines	-0.70(-0.81,-0.59)	<0.001		-0.72(-0.87,-0.57)	<0.001		-0.69(-0.85,-0.53)	<0.001		-0.66(-0.80,-0.51)	<0.001		-0.57(-0.66,-0.48)	<0.001		-0.50(-0.56,-0.44)	<0.001		-0.51(-0.56,-0.45)	<0.001		-0.56(-0.61,-0.51)	<0.001		-0.51(-0.58,-0.44)	<0.001
Sri Lanka	-1.44(-1.58,-1.30)	<0.001		-1.19(-1.36,-1.02)	<0.001		-1.31(-1.45,-1.16)	<0.001		-1.25(-1.39,-1.11)	<0.001		-1.30(-1.41,-1.18)	<0.001		-1.34(-1.44,-1.24)	<0.001		-1.44(-1.53,-1.34)	<0.001		-1.51(-1.59,-1.42)	<0.001		-1.51(-1.59,-1.44)	<0.001
Thailand	-1.06(-1.16,-0.96)	<0.001		-1.14(-1.24,-1.04)	<0.001		-1.19(-1.33,-1.05)	<0.001		-1.44(-1.58,-1.30)	<0.001		-1.95(-2.11,-1.79)	<0.001		-2.29(-2.48,-2.10)	<0.001		-2.45(-2.65,-2.25)	<0.001		-2.57(-2.78,-2.35)	<0.001		-2.61(-2.84,-2.39)	<0.001
Viet Nam	-1.52(-1.56,-1.48)	<0.001		-1.57(-1.65,-1.49)	<0.001		-1.65(-1.76,-1.53)	<0.001		-1.81(-1.94,-1.68)	<0.001		-1.84(-2.01,-1.68)	<0.001		-1.91(-2.08,-1.74)	<0.001		-2.01(-2.15,-1.88)	<0.001		-2.15(-2.27,-2.03)	<0.001		-2.10(-2.22,-1.97)	<0.001
High-income Asia pacific
Brunei Darussalam	0.10(-0.04,0.24)	0.160207		-0.14(-0.20,-0.08)	<0.001		-0.20(-0.24,-0.16)	<0.001		-0.27(-0.33,-0.21)	<0.001		-0.41(-0.50,-0.33)	<0.001		-0.50(-0.61,-0.40)	<0.001		-0.55(-0.62,-0.48)	<0.001		-0.55(-0.59,-0.51)	<0.001		-0.51(-0.58,-0.44)	<0.001
Singapore	-0.24(-0.28,-0.20)	<0.001		-0.34(-0.42,-0.25)	<0.001		-0.44(-0.52,-0.37)	<0.001		-0.56(-0.62,-0.50)	<0.001		-0.75(-0.80,-0.70)	<0.001		-0.85(-0.91,-0.80)	<0.001		-0.87(-0.93,-0.82)	<0.001		-0.84(-0.90,-0.79)	<0.001		-0.53(-0.57,-0.49)	<0.001
North Africa and Middle East
Afghanistan	0.61(0.50,0.71)	<0.001		0.31(0.18,0.45)	<0.001		0.23(0.05,0.42)	0.015395		0.34(0.15,0.53)	0.001011		0.29(0.11,0.46)	0.001931		0.10(-0.04,0.24)	0.163315		-0.08(-0.20,0.05)	0.2298		-0.17(-0.29,-0.05)	0.005752		-0.18(-0.29,-0.08)	0.001429
Bahrain	-1.60(-1.72,-1.47)	<0.001		-1.95(-2.06,-1.84)	<0.001		-2.09(-2.21,-1.97)	<0.001		-2.14(-2.29,-2.00)	<0.001		-2.12(-2.27,-1.96)	<0.001		-2.12(-2.25,-2.00)	<0.001		-2.07(-2.16,-1.98)	<0.001		-1.88(-1.95,-1.81)	<0.001		-1.66(-1.71,-1.61)	<0.001
Egypt	-1.24(-1.27,-1.21)	<0.001		-1.58(-1.63,-1.54)	<0.001		-1.76(-1.81,-1.70)	<0.001		-1.78(-1.83,-1.73)	<0.001		-1.68(-1.73,-1.62)	<0.001		-1.55(-1.60,-1.50)	<0.001		-1.48(-1.54,-1.43)	<0.001		-1.40(-1.46,-1.34)	<0.001		-1.15(-1.18,-1.11)	<0.001
Iran	-1.67(-1.79,-1.54)	<0.001		-2.30(-2.49,-2.10)	<0.001		-2.61(-2.81,-2.42)	<0.001		-2.61(-2.78,-2.44)	<0.001		-2.47(-2.64,-2.31)	<0.001		-2.30(-2.47,-2.13)	<0.001		-2.07(-2.22,-1.92)	<0.001		-1.76(-1.88,-1.65)	<0.001		-1.55(-1.69,-1.41)	<0.001
Iraq	-1.23(-1.35,-1.11)	<0.001		-1.72(-1.84,-1.61)	<0.001		-2.03(-2.16,-1.90)	<0.001		-2.07(-2.20,-1.94)	<0.001		-1.94(-2.05,-1.83)	<0.001		-1.81(-1.91,-1.72)	<0.001		-1.77(-1.86,-1.68)	<0.001		-1.72(-1.81,-1.63)	<0.001		-1.44(-1.57,-1.32)	<0.001
Jordan	-1.92(-2.02,-1.82)	<0.001		-2.30(-2.40,-2.20)	<0.001		-2.50(-2.61,-2.40)	<0.001		-2.56(-2.67,-2.45)	<0.001		-2.51(-2.61,-2.41)	<0.001		-2.38(-2.47,-2.29)	<0.001		-2.25(-2.35,-2.16)	<0.001		-2.18(-2.25,-2.12)	<0.001		-2.08(-2.16,-1.99)	<0.001
Kuwait	-1.27(-1.33,-1.21)	<0.001		-1.54(-1.61,-1.46)	<0.001		-1.83(-1.90,-1.76)	<0.001		-1.82(-1.89,-1.74)	<0.001		-1.78(-1.84,-1.72)	<0.001		-1.64(-1.71,-1.57)	<0.001		-1.54(-1.60,-1.47)	<0.001		-1.37(-1.45,-1.30)	<0.001		-1.17(-1.23,-1.11)	<0.001
Lebanon	-1.54(-1.65,-1.43)	<0.001		-1.78(-1.93,-1.64)	<0.001		-1.91(-2.05,-1.77)	<0.001		-1.99(-2.11,-1.87)	<0.001		-1.81(-1.93,-1.69)	<0.001		-1.58(-1.69,-1.47)	<0.001		-1.46(-1.57,-1.35)	<0.001		-1.39(-1.51,-1.27)	<0.001		-1.33(-1.42,-1.25)	<0.001
Oman	-0.19(-0.36,-0.02)	0.032642		-0.79(-0.94,-0.65)	<0.001		-1.06(-1.19,-0.92)	<0.001		-1.18(-1.29,-1.06)	<0.001		-1.16(-1.27,-1.05)	<0.001		-0.91(-0.99,-0.82)	<0.001		-0.79(-0.86,-0.73)	<0.001		-0.75(-0.82,-0.67)	<0.001		-0.67(-0.72,-0.62)	<0.001
Palestine	-1.43(-1.53,-1.33)	<0.001		-2.03(-2.16,-1.89)	<0.001		-2.33(-2.52,-2.15)	<0.001		-2.41(-2.61,-2.20)	<0.001		-2.29(-2.53,-2.05)	<0.001		-2.17(-2.43,-1.91)	<0.001		-2.07(-2.32,-1.83)	<0.001		-1.87(-2.08,-1.67)	<0.001		-1.56(-1.69,-1.43)	<0.001
Qatar	-1.24(-1.43,-1.06)	<0.001		-1.49(-1.74,-1.25)	<0.001		-1.83(-2.03,-1.62)	<0.001		-1.90(-2.08,-1.72)	<0.001		-1.74(-1.93,-1.55)	<0.001		-1.38(-1.64,-1.12)	<0.001		-1.22(-1.52,-0.92)	<0.001		-1.16(-1.45,-0.87)	<0.001		-1.13(-1.37,-0.88)	<0.001
Saudi Arabia	-1.56(-1.64,-1.47)	<0.001		-1.49(-1.70,-1.29)	<0.001		-1.42(-1.71,-1.13)	<0.001		-1.28(-1.61,-0.94)	<0.001		-1.04(-1.40,-0.67)	<0.001		-0.81(-1.16,-0.45)	<0.001		-0.64(-0.99,-0.30)	0.000649		-0.60(-0.95,-0.26)	0.001296		-0.71(-1.03,-0.39)	<0.001
Syrian Arab Republic	-1.15(-1.25,-1.05)	<0.001		-1.64(-1.75,-1.52)	<0.001		-1.98(-2.11,-1.86)	<0.001		-2.08(-2.22,-1.94)	<0.001		-2.07(-2.21,-1.93)	<0.001		-2.01(-2.13,-1.89)	<0.001		-1.92(-2.02,-1.83)	<0.001		-1.79(-1.86,-1.72)	<0.001		-1.61(-1.65,-1.56)	<0.001
Turkey	-2.21(-2.28,-2.15)	<0.001		-2.48(-2.58,-2.37)	<0.001		-2.52(-2.60,-2.43)	<0.001		-2.49(-2.59,-2.39)	<0.001		-2.30(-2.43,-2.18)	<0.001		-2.14(-2.28,-2.01)	<0.001		-2.09(-2.23,-1.96)	<0.001		-2.01(-2.16,-1.87)	<0.001		-1.88(-2.02,-1.73)	<0.001
United Arab Emirates	-1.09(-1.18,-1.00)	<0.001		-1.52(-1.65,-1.39)	<0.001		-1.73(-1.86,-1.61)	<0.001		-1.68(-1.82,-1.53)	<0.001		-1.60(-1.73,-1.46)	<0.001		-1.52(-1.64,-1.40)	<0.001		-1.41(-1.55,-1.26)	<0.001		-1.30(-1.48,-1.12)	<0.001		-1.17(-1.27,-1.07)	<0.001
Yemen	-0.59(-0.71,-0.48)	<0.001		-1.18(-1.29,-1.07)	<0.001		-1.47(-1.58,-1.37)	<0.001		-1.58(-1.68,-1.48)	<0.001		-1.46(-1.56,-1.35)	<0.001		-1.22(-1.34,-1.10)	<0.001		-1.01(-1.11,-0.91)	<0.001		-0.82(-0.89,-0.74)	<0.001		-0.66(-0.72,-0.61)	<0.001
Central Europe
Albania	-1.24(-1.32,-1.17)	<0.001		-1.29(-1.33,-1.24)	<0.001		-1.58(-1.63,-1.52)	<0.001		-1.53(-1.58,-1.48)	<0.001		-1.43(-1.48,-1.37)	<0.001		-1.34(-1.40,-1.29)	<0.001		-1.30(-1.34,-1.26)	<0.001		-1.24(-1.30,-1.19)	<0.001		-1.28(-1.35,-1.21)	<0.001
Bosnia and Herzegovina	-1.60(-1.83,-1.37)	<0.001		-1.72(-1.91,-1.52)	<0.001		-1.93(-2.15,-1.71)	<0.001		-1.88(-2.08,-1.69)	<0.001		-1.76(-1.93,-1.59)	<0.001		-1.61(-1.75,-1.47)	<0.001		-1.57(-1.71,-1.43)	<0.001		-1.60(-1.76,-1.44)	<0.001		-1.66(-1.85,-1.47)	<0.001
Bulgaria	-0.43(-0.54,-0.31)	<0.001		-0.34(-0.50,-0.19)	<0.001		-0.30(-0.42,-0.18)	<0.001		-0.38(-0.54,-0.22)	<0.001		-0.48(-0.62,-0.34)	<0.001		-0.55(-0.67,-0.43)	<0.001		-0.47(-0.59,-0.34)	<0.001		-0.39(-0.53,-0.26)	<0.001		-0.32(-0.47,-0.17)	<0.001
Croatia	-1.03(-1.15,-0.92)	<0.001		-1.16(-1.25,-1.07)	<0.001		-1.08(-1.17,-0.98)	<0.001		-1.09(-1.14,-1.03)	<0.001		-0.96(-1.02,-0.91)	<0.001		-0.89(-0.92,-0.86)	<0.001		-0.90(-0.94,-0.86)	<0.001		-0.91(-0.95,-0.87)	<0.001		-0.97(-1.11,-0.82)	<0.001
Czechia	-0.95(-1.07,-0.84)	<0.001		-1.07(-1.18,-0.96)	<0.001		-0.95(-1.05,-0.84)	<0.001		-1.06(-1.16,-0.97)	<0.001		-1.00(-1.07,-0.92)	<0.001		-0.93(-1.01,-0.85)	<0.001		-0.87(-0.96,-0.78)	<0.001		-0.84(-0.93,-0.75)	<0.001		-0.65(-0.79,-0.51)	<0.001
Hungary	-1.20(-1.29,-1.10)	<0.001		-1.19(-1.32,-1.05)	<0.001		-1.38(-1.49,-1.26)	<0.001		-1.34(-1.44,-1.23)	<0.001		-1.35(-1.44,-1.26)	<0.001		-1.38(-1.48,-1.27)	<0.001		-1.38(-1.47,-1.28)	<0.001		-1.39(-1.47,-1.30)	<0.001		-1.13(-1.22,-1.04)	<0.001
Montenegro	-0.49(-0.62,-0.36)	<0.001		-0.69(-0.84,-0.55)	<0.001		-0.77(-0.91,-0.64)	<0.001		-0.84(-0.97,-0.71)	<0.001		-0.86(-0.98,-0.73)	<0.001		-0.80(-0.92,-0.67)	<0.001		-0.78(-0.89,-0.67)	<0.001		-0.81(-0.88,-0.73)	<0.001		-0.88(-1.06,-0.69)	<0.001
Macedonia	-1.25(-1.33,-1.18)	<0.001		-1.25(-1.33,-1.18)	<0.001		-1.36(-1.43,-1.28)	<0.001		-1.36(-1.43,-1.29)	<0.001		-1.32(-1.38,-1.26)	<0.001		-1.24(-1.29,-1.18)	<0.001		-1.22(-1.28,-1.17)	<0.001		-1.25(-1.32,-1.18)	<0.001		-1.69(-1.85,-1.52)	<0.001
Poland	-0.17(-0.22,-0.12)	<0.001		-0.48(-0.53,-0.44)	<0.001		-0.66(-0.71,-0.61)	<0.001		-0.80(-0.85,-0.74)	<0.001		-0.86(-0.93,-0.80)	<0.001		-0.92(-0.99,-0.84)	<0.001		-0.94(-1.03,-0.86)	<0.001		-0.96(-1.05,-0.87)	<0.001		-0.86(-0.98,-0.74)	<0.001
Romania	-1.01(-1.05,-0.97)	<0.001		-1.04(-1.08,-1.00)	<0.001		-1.24(-1.28,-1.19)	<0.001		-1.23(-1.29,-1.18)	<0.001		-1.20(-1.25,-1.16)	<0.001		-1.14(-1.17,-1.11)	<0.001		-1.12(-1.14,-1.10)	<0.001		-1.15(-1.18,-1.13)	<0.001		-1.00(-1.10,-0.90)	<0.001
Serbia	-0.95(-1.03,-0.88)	<0.001		-1.14(-1.25,-1.04)	<0.001		-1.31(-1.40,-1.23)	<0.001		-1.28(-1.35,-1.22)	<0.001		-1.27(-1.31,-1.22)	<0.001		-1.28(-1.33,-1.23)	<0.001		-1.27(-1.35,-1.20)	<0.001		-1.32(-1.40,-1.23)	<0.001		-1.50(-1.79,-1.21)	<0.001
Slovakia	-0.78(-0.81,-0.75)	<0.001		-0.98(-1.01,-0.94)	<0.001		-1.02(-1.08,-0.97)	<0.001		-1.05(-1.11,-1.00)	<0.001		-1.03(-1.08,-0.97)	<0.001		-1.03(-1.09,-0.97)	<0.001		-1.05(-1.10,-1.01)	<0.001		-1.04(-1.08,-1.00)	<0.001		-0.93(-1.06,-0.80)	<0.001
Slovenia	-1.01(-1.13,-0.89)	<0.001		-1.14(-1.24,-1.04)	<0.001		-1.00(-1.09,-0.91)	<0.001		-1.06(-1.13,-0.99)	<0.001		-0.97(-1.04,-0.90)	<0.001		-0.90(-0.96,-0.83)	<0.001		-0.90(-0.97,-0.83)	<0.001		-0.97(-1.05,-0.89)	<0.001		-0.99(-1.11,-0.86)	<0.001
Eastern Europe
Belarus	-1.01(-1.14,-0.88)	<0.001		-1.05(-1.14,-0.96)	<0.001		-1.21(-1.32,-1.09)	<0.001		-1.30(-1.40,-1.20)	<0.001		-1.24(-1.34,-1.13)	<0.001		-1.21(-1.30,-1.11)	<0.001		-1.22(-1.30,-1.13)	<0.001		-1.24(-1.32,-1.17)	<0.001		-1.36(-1.52,-1.20)	<0.001
Estonia	-0.99(-1.07,-0.91)	<0.001		-1.28(-1.37,-1.19)	<0.001		-1.15(-1.25,-1.04)	<0.001		-1.39(-1.48,-1.31)	<0.001		-1.42(-1.51,-1.33)	<0.001		-1.36(-1.44,-1.27)	<0.001		-1.33(-1.41,-1.25)	<0.001		-1.32(-1.39,-1.26)	<0.001		-1.34(-1.43,-1.25)	<0.001
Latvia	-1.03(-1.09,-0.96)	<0.001		-1.00(-1.07,-0.94)	<0.001		-1.19(-1.25,-1.14)	<0.001		-1.17(-1.24,-1.10)	<0.001		-1.12(-1.19,-1.04)	<0.001		-1.09(-1.14,-1.04)	<0.001		-1.09(-1.14,-1.05)	<0.001		-1.14(-1.20,-1.08)	<0.001		-1.22(-1.34,-1.10)	<0.001
Lithuania	-0.78(-0.83,-0.74)	<0.001		-0.79(-0.84,-0.74)	<0.001		-1.00(-1.05,-0.95)	<0.001		-1.02(-1.07,-0.98)	<0.001		-1.04(-1.09,-0.99)	<0.001		-1.01(-1.05,-0.97)	<0.001		-1.00(-1.04,-0.95)	<0.001		-1.06(-1.09,-1.03)	<0.001		-1.24(-1.36,-1.13)	<0.001
Moldova	-1.21(-1.35,-1.06)	<0.001		-1.29(-1.45,-1.14)	<0.001		-1.31(-1.44,-1.17)	<0.001		-1.26(-1.37,-1.14)	<0.001		-1.14(-1.26,-1.03)	<0.001		-1.04(-1.12,-0.96)	<0.001		-1.03(-1.09,-0.98)	<0.001		-1.11(-1.18,-1.05)	<0.001		-0.98(-1.06,-0.90)	<0.001
Russian Federation	-1.14(-1.31,-0.97)	<0.001		-1.14(-1.27,-1.02)	<0.001		-1.39(-1.52,-1.26)	<0.001		-1.43(-1.55,-1.30)	<0.001		-1.42(-1.57,-1.28)	<0.001		-1.40(-1.54,-1.27)	<0.001		-1.37(-1.48,-1.26)	<0.001		-1.30(-1.41,-1.20)	<0.001		-1.16(-1.30,-1.03)	<0.001
Ukraine	-0.50(-0.60,-0.41)	<0.001		-0.53(-0.61,-0.46)	<0.001		-0.74(-0.82,-0.66)	<0.001		-0.81(-0.90,-0.72)	<0.001		-0.80(-0.90,-0.70)	<0.001		-0.77(-0.86,-0.69)	<0.001		-0.75(-0.82,-0.68)	<0.001		-0.76(-0.82,-0.70)	<0.001		-0.86(-0.98,-0.73)	<0.001
Western Europe
Cyprus	-1.03(-1.14,-0.92)	<0.001		-0.99(-1.10,-0.87)	<0.001		-1.23(-1.37,-1.09)	<0.001		-1.23(-1.35,-1.10)	<0.001		-1.25(-1.36,-1.13)	<0.001		-1.26(-1.38,-1.15)	<0.001		-1.33(-1.46,-1.21)	<0.001		-1.40(-1.53,-1.27)	<0.001		-1.39(-1.54,-1.23)	<0.001
Greece	-1.23(-1.32,-1.14)	<0.001		-1.12(-1.27,-0.96)	<0.001		-1.13(-1.22,-1.03)	<0.001		-1.00(-1.09,-0.91)	<0.001		-0.96(-1.06,-0.86)	<0.001		-0.93(-1.03,-0.83)	<0.001		-0.90(-0.99,-0.80)	<0.001		-0.90(-1.00,-0.80)	<0.001		-0.77(-0.86,-0.68)	<0.001
Israel	-1.29(-1.48,-1.11)	<0.001		-1.22(-1.40,-1.03)	<0.001		-1.30(-1.48,-1.12)	<0.001		-1.20(-1.35,-1.04)	<0.001		-1.11(-1.26,-0.96)	<0.001		-1.06(-1.19,-0.92)	<0.001		-1.02(-1.13,-0.91)	<0.001		-1.01(-1.11,-0.91)	<0.001		-0.63(-0.71,-0.56)	<0.001
